# Supplementary material for: Association of gestational diabetes mellitus with changes in gut microbiota composition at the species level
Source: BMC Microbiol. 2021 May 14;21:147. doi: 10.1186/s12866-021-02207-0 (PMC8122539; doi:10.1186/s12866-021-02207-0)
Supplement: Supplementary file 1 — Additional file 1. The differential taxonomy at genus level between the two groups, Wilcoxon test P value < 0.05. [file 12866_2021_2207_MOESM1_ESM.xlsx]

## Sheet: Genus
Level	Taxonomy	GDM	Control	p-value
Genus	Bacteria-Actinobacteria-Actinobacteria-Bifidobacteriales-Bifidobacteriaceae-Alloscardovia	0.374445	0.484752	0.02823
Genus	Bacteria-Actinobacteria-Actinobacteria-Micrococcales-Micrococcaceae-Kocuria	0.244877	0.344718	0.0012
Genus	Bacteria-Actinobacteria-Actinobacteria-Micrococcales-Micrococcaceae-Rothia	0.103028	0.138136	0.01587
Genus	Bacteria-Actinobacteria-Actinobacteria-Micromonosporales-Micromonosporaceae-Micromonospora	0.0969785	0.157392	0.03566
Genus	Bacteria-Actinobacteria-Coriobacteriia-Coriobacteriales-Coriobacteriaceae-Collinsella	0.100074	0.166072	0.00521
Genus	Bacteria-Actinobacteria-Coriobacteriia-Coriobacteriales-Coriobacteriaceae-Enorma	0.0192188	0.0428092	0.03067
Genus	Bacteria-Actinobacteria-Coriobacteriia-Coriobacteriales-Eggerthellaceae-Enterorhabdus	0.0273484	0.0517058	0.00286
Genus	Bacteria-Actinobacteria-Coriobacteriia-Coriobacteriales-Eggerthellaceae-uncultured	0	0.00494406	0.03356
Genus	Bacteria-Bacteroidetes-Bacteroidia-Bacteroidales-Barnesiellaceae-Barnesiella	0.00304797	0.0185988	0.02017
Genus	Bacteria-Bacteroidetes-Bacteroidia-Bacteroidales-Dysgonomonadaceae-Fermentimonas	0.21639	0.103254	0.01273
Genus	Bacteria-Bacteroidetes-Bacteroidia-Bacteroidales-Porphyromonadaceae-Porphyromonas	0.319338	0.413109	0.03432
Genus	Bacteria-Bacteroidetes-Bacteroidia-Bacteroidales-Prevotellaceae-Alloprevotella	1.62947	0.842799	0.0112
Genus	Bacteria-Bacteroidetes-Bacteroidia-Bacteroidales-Prevotellaceae-Prevotella_2	0.401954	0.543911	0.01802
Genus	Bacteria-Bacteroidetes-Bacteroidia-Bacteroidales-Prevotellaceae-Prevotella_9	0.526596	1.25636	0.00399
Genus	Bacteria-Bacteroidetes-Bacteroidia-Cytophagales-Spirosomaceae-Rudanella	0.168973	0.256824	0.04891
Genus	Bacteria-Bacteroidetes-Bacteroidia-Cytophagales-Spirosomaceae-Spirosoma	0.00499278	0.0224371	0.02757
Genus	Bacteria-Bacteroidetes-Bacteroidia-Flavobacteriales-Weeksellaceae-Empedobacter	0.270377	0.396561	0.02309
Genus	Bacteria-Bacteroidetes-Bacteroidia-Flavobacteriales-Weeksellaceae-Weeksella	0.0417953	0.0816437	0.00631
Genus	Bacteria-Dictyoglomi-Dictyoglomia-Dictyoglomales-Dictyoglomaceae-Dictyoglomus	0.0360783	0.0536164	0.02056
Genus	Bacteria-Firmicutes-Bacilli-Bacillales-Bacillaceae-Bacillus	3.54231	3.99723	0.0152
Genus	Bacteria-Firmicutes-Bacilli-Bacillales-Bacillaceae-Oceanobacillus	0.0237802	0.0674407	0.0004
Genus	Bacteria-Firmicutes-Bacilli-Bacillales-Listeriaceae-Brochothrix	0	0.00532031	0.03356
Genus	Bacteria-Firmicutes-Bacilli-Bacillales-Paenibacillaceae-Paenibacillus	1.26738	1.60695	0.00206
Genus	Bacteria-Firmicutes-Bacilli-Bacillales-Staphylococcaceae-Staphylococcus	1.03988	1.2725	0.00779
Genus	Bacteria-Firmicutes-Bacilli-Lactobacillales-Carnobacteriaceae-Alloiococcus	0.00267442	0.00950857	0.04781
Genus	Bacteria-Firmicutes-Bacilli-Lactobacillales-Enterococcaceae-Enterococcus	0.487949	0.668556	0.0152
Genus	Bacteria-Firmicutes-Bacilli-Lactobacillales-Enterococcaceae-Tetragenococcus	0.00806708	0.00300987	0.03906
Genus	Bacteria-Firmicutes-Bacilli-Lactobacillales-Leuconostocaceae-Leuconostoc	0.92674	0.717076	0.02405
Genus	Bacteria-Firmicutes-Clostridia-Clostridiales-Family_XI-Parvimonas	0.115677	0.220511	0.00633
Genus	Bacteria-Firmicutes-Clostridia-Clostridiales-Family_XI-Peptoniphilus	0.113608	0.142253	0.03432
Genus	Bacteria-Firmicutes-Clostridia-Clostridiales-Lachnospiraceae-Agathobacter	0.538103	0.30767	0.01959
Genus	Bacteria-Firmicutes-Clostridia-Clostridiales-Lachnospiraceae-Coprococcus_3	0.204911	0.279211	0.01394
Genus	Bacteria-Firmicutes-Clostridia-Clostridiales-Lachnospiraceae-Eisenbergiella	0.0111111	0.0388812	0.0097
Genus	Bacteria-Firmicutes-Clostridia-Clostridiales-Lachnospiraceae-Howardella	0.118694	0.0901407	0.03996
Genus	Bacteria-Firmicutes-Clostridia-Clostridiales-Lachnospiraceae-Marvinbryantia	0.262996	0.153341	0.02216
Genus	Bacteria-Firmicutes-Clostridia-Clostridiales-Peptostreptococcaceae-Peptostreptococcus	0.131686	0.188585	0.01918
Genus	Bacteria-Firmicutes-Clostridia-Clostridiales-Peptostreptococcaceae-Romboutsia	0.0640585	0.19961	0.01218
Genus	Bacteria-Firmicutes-Clostridia-Clostridiales-Ruminococcaceae-Ruminiclostridium_1	0.0744894	0.135545	0.02297
Genus	Bacteria-Firmicutes-Negativicutes-Selenomonadales-Veillonellaceae-Dialister	0.108985	0.155498	0.00073
Genus	Bacteria-Lentisphaerae-Lentisphaeria-Victivallales-Victivallaceae-Victivallis	0.0607152	0.0861916	0.00646
Genus	Bacteria-Proteobacteria-Alphaproteobacteria-Rhizobiales-Rhizobiaceae-Aureimonas	0.184485	0.0916327	0.00133
Genus	Bacteria-Proteobacteria-Deltaproteobacteria-Desulfovibrionales-Desulfovibrionaceae-Desulfovibrio	0.123501	0.16695	0.03997
Genus	Bacteria-Proteobacteria-Gammaproteobacteria-Aeromonadales-Succinivibrionaceae-Anaerobiospirillum	0.255568	0.355538	0.03997
Genus	Bacteria-Proteobacteria-Gammaproteobacteria-Aeromonadales-Succinivibrionaceae-Succinivibrio	0.299309	0.52463	0.03337
Genus	Bacteria-Proteobacteria-Gammaproteobacteria-Betaproteobacteriales-Burkholderiaceae-Achromobacter	0.181687	0.14552	0.0152
Genus	Bacteria-Proteobacteria-Gammaproteobacteria-Betaproteobacteriales-Burkholderiaceae-Bordetella	0.0034958	0.0292066	0.02134
Genus	Bacteria-Proteobacteria-Gammaproteobacteria-Enterobacteriales-Enterobacteriaceae-Buttiauxella	0.0201871	0.0360751	0.00473
Genus	Bacteria-Proteobacteria-Gammaproteobacteria-Enterobacteriales-Enterobacteriaceae-Citrobacter	0.591403	0.855778	0.0044
Genus	Bacteria-Proteobacteria-Gammaproteobacteria-Enterobacteriales-Enterobacteriaceae-Kosakonia	0.0216451	0.00688903	0.04324
Genus	Bacteria-Proteobacteria-Gammaproteobacteria-Enterobacteriales-Enterobacteriaceae-Rahnella	0.0537827	0.0821817	0.01391
Genus	Bacteria-Proteobacteria-Gammaproteobacteria-Pasteurellales-Pasteurellaceae-Aggregatibacter	0.679382	0.498281	0.00399
Genus	Bacteria-Proteobacteria-Gammaproteobacteria-Pasteurellales-Pasteurellaceae-Haemophilus	0.985417	0.706334	0.04308
Genus	Bacteria-Proteobacteria-Gammaproteobacteria-Pseudomonadales-Moraxellaceae-Moraxella	0.198482	0.241084	0.04228
Genus	Bacteria-Synergistetes-Synergistia-Synergistales-Synergistaceae-Pyramidobacter	0.0706619	0.120315	0.00361
