# Supplementary material for: Association of gestational diabetes mellitus with changes in gut microbiota composition at the species level
Source: BMC Microbiol. 2021 May 14;21:147. doi: 10.1186/s12866-021-02207-0 (PMC8122539; doi:10.1186/s12866-021-02207-0)
Supplement: Supplementary file 2 — Additional file 2. The differential taxonomy at species level between the two groups, Wilcoxon test P value < 0.05. [file 12866_2021_2207_MOESM2_ESM.xlsx]

## Sheet: Species
Level	Taxonomy	GDM	Control	p-value
Species	Bacteria-Actinobacteria-Actinobacteria-Actinomycetales-Actinomycetaceae-Actinomyces-Actinomyces_naeslundii	0.0129426	0.02955	0.0155
Species	Bacteria-Actinobacteria-Actinobacteria-Actinomycetales-Actinomycetaceae-Actinomyces-Arcanobacterium_haemolyticum	0.00995932	0.021074	0.01976
Species	Bacteria-Actinobacteria-Actinobacteria-Bifidobacteriales-Bifidobacteriaceae-Alloscardovia-Bifidobacterium_longum	0.321687	0.414749	0.04901
Species	Bacteria-Actinobacteria-Actinobacteria-Bifidobacteriales-Bifidobacteriaceae-Bifidobacterium-Bifidobacterium_bifidum	0.0369166	0.0488786	0.03057
Species	Bacteria-Actinobacteria-Actinobacteria-Bifidobacteriales-Bifidobacteriaceae-Bifidobacterium-Bifidobacterium_gallicum	0.134724	0.176285	0.04228
Species	Bacteria-Actinobacteria-Actinobacteria-Corynebacteriales-Corynebacteriaceae-Corynebacterium_1-Corynebacterium_ammoniagenes	0.0234744	0.0465947	0.01218
Species	Bacteria-Actinobacteria-Actinobacteria-Corynebacteriales-Corynebacteriaceae-Corynebacterium_1-Corynebacterium_appendicis	0.0593096	0.0337008	0.04528
Species	Bacteria-Actinobacteria-Actinobacteria-Corynebacteriales-Corynebacteriaceae-Corynebacterium_1-Corynebacterium_coyleae	0.0179262	0.00621351	0.04389
Species	Bacteria-Actinobacteria-Actinobacteria-Corynebacteriales-Corynebacteriaceae-Corynebacterium_1-Corynebacterium_freneyi	0.343565	0.223724	0.0026
Species	Bacteria-Actinobacteria-Actinobacteria-Corynebacteriales-Corynebacteriaceae-Corynebacterium_1-Corynebacterium_glaucum	0	0.00567109	0.03356
Species	Bacteria-Actinobacteria-Actinobacteria-Corynebacteriales-Corynebacteriaceae-Corynebacterium_1-Corynebacterium_kroppenstedtii	0.14774	0.20841	0.03566
Species	Bacteria-Actinobacteria-Actinobacteria-Corynebacteriales-Corynebacteriaceae-Corynebacterium_1-Corynebacterium_xerosis	0.184408	0.128564	0.04308
Species	Bacteria-Actinobacteria-Actinobacteria-Corynebacteriales-Corynebacteriaceae-Corynebacterium-Corynebacterium_durum	0.0357114	0.0162958	0.02469
Species	Bacteria-Actinobacteria-Actinobacteria-Corynebacteriales-Corynebacteriaceae-Corynebacterium-Corynebacterium_frankenforstense	0.00770282	0	0.02526
Species	Bacteria-Actinobacteria-Actinobacteria-Corynebacteriales-Dietziaceae-Dietzia-Dietzia_natronolimnaea	0.0190711	0.0300321	0.01897
Species	Bacteria-Actinobacteria-Actinobacteria-Corynebacteriales-Mycobacteriaceae-Mycobacterium-Mycobacterium_florentinum	0.0872659	0.131848	0.00796
Species	Bacteria-Actinobacteria-Actinobacteria-Micrococcales-Brevibacteriaceae-Brevibacterium-Brevibacterium_senegalense	0.00372158	0.0172195	0.03987
Species	Bacteria-Actinobacteria-Actinobacteria-Micrococcales-Microbacteriaceae-Microbacterium-Cellulosimicrobium_cellulans	0.109915	0.182869	0.00228
Species	Bacteria-Actinobacteria-Actinobacteria-Micrococcales-Microbacteriaceae-Microbacterium-Microbacterium_chocolatum	0	0.00491962	0.03356
Species	Bacteria-Actinobacteria-Actinobacteria-Micrococcales-Microbacteriaceae-Microbacterium-Microbacterium_phyllosphaerae	0.0204173	0.0482827	0.01247
Species	Bacteria-Actinobacteria-Actinobacteria-Micrococcales-Micrococcaceae-Kocuria-Kocuria_halotolerans	0.0533102	0.0864593	0.01109
Species	Bacteria-Actinobacteria-Actinobacteria-Micrococcales-Micrococcaceae-Kocuria-Kocuria_rosea	0.0614921	0.128045	0.00045
Species	Bacteria-Actinobacteria-Actinobacteria-Micrococcales-Promicromonosporaceae-Cellulosimicrobium-Comamonas_kerstersii	0.00686445	0.0172396	0.03348
Species	Bacteria-Actinobacteria-Actinobacteria-Micromonosporales-Micromonosporaceae-Micromonospora-Micromonospora_aurantiaca	0.0801697	0.131176	0.02042
Species	Bacteria-Actinobacteria-Actinobacteria-Propionibacteriales-Propionibacteriaceae-Propionibacterium-Propionibacterium_australiense	0.0588349	0.190931	0.01434
Species	Bacteria-Actinobacteria-Actinobacteria-Propionibacteriales-Propionibacteriaceae-Propionibacterium-Propionibacterium_cyclohexanicum	0.05843	0.0820784	0.01143
Species	Bacteria-Actinobacteria-Actinobacteria-Streptomycetales-Streptomycetaceae-Streptomyces-Candidatus_Streptomyces	0.00581551	0.0182028	0.02359
Species	Bacteria-Actinobacteria-Actinobacteria-Streptomycetales-Streptomycetaceae-Streptomyces-Lactobacillus_kunkeei	0.0999658	0.160204	0.03236
Species	Bacteria-Actinobacteria-Actinobacteria-Streptomycetales-Streptomycetaceae-Streptomyces-Streptomyces_misionensis	0.0199997	0.0341583	0.02788
Species	Bacteria-Actinobacteria-Coriobacteriia-Coriobacteriales-Coriobacteriaceae-Collinsella-Collinsella_intestinalis	0.0257441	0.0485342	0.03515
Species	Bacteria-Actinobacteria-Coriobacteriia-Coriobacteriales-Coriobacteriaceae-Collinsella-Collinsella_massiliensis	0.00346377	0.0176376	0.00294
Species	Bacteria-Actinobacteria-Coriobacteriia-Coriobacteriales-Coriobacteriaceae-Enorma-Enorma_massiliensis	0.0192188	0.0428092	0.03067
Species	Bacteria-Actinobacteria-Coriobacteriia-Coriobacteriales-Eggerthellaceae-Eggerthella-Eggerthella_lenta	0.0519376	0.034792	0.00373
Species	Bacteria-Actinobacteria-Coriobacteriia-Coriobacteriales-Eggerthellaceae-Eggerthella-Eggerthella_timonensis	0.0691317	0.131384	0.024
Species	Bacteria-Actinobacteria-Coriobacteriia-Coriobacteriales-Eggerthellaceae-Enterorhabdus-Enterorhabdus_caecimuris	0.0273484	0.0517058	0.00286
Species	Bacteria-Actinobacteria-Coriobacteriia-Coriobacteriales-Eggerthellaceae-uncultured-Enterococcus_casseliflavus	0	0.00494406	0.03356
Species	Bacteria-Bacteroidetes-Bacteroidia-Bacteroidales-Bacteroidaceae-Bacteroides-Bacteroides_acidifaciens	0.0461546	0.103466	0.00298
Species	Bacteria-Bacteroidetes-Bacteroidia-Bacteroidales-Bacteroidaceae-Bacteroides-Bacteroides_intestinalis	0.0127118	0.0230761	0.03759
Species	Bacteria-Bacteroidetes-Bacteroidia-Bacteroidales-Bacteroidaceae-Bacteroides-Bacteroides_nordii	0.0216148	0.0429745	0.01762
Species	Bacteria-Bacteroidetes-Bacteroidia-Bacteroidales-Bacteroidaceae-Bacteroides-Bacteroides_plebeius	0.00536766	0.0345382	0.0041
Species	Bacteria-Bacteroidetes-Bacteroidia-Bacteroidales-Bacteroidaceae-Bacteroides-Bacteroides_salyersiae	0.025354	0.0478671	0.01524
Species	Bacteria-Bacteroidetes-Bacteroidia-Bacteroidales-Bacteroidaceae-Bacteroides-Bacteroides_uniformis	0.259375	0.109706	0.00355
Species	Bacteria-Bacteroidetes-Bacteroidia-Bacteroidales-Barnesiellaceae-Barnesiella-Barnesiella_viscericola	0	0.0114857	0.01652
Species	Bacteria-Bacteroidetes-Bacteroidia-Bacteroidales-Dysgonomonadaceae-Fermentimonas-Fermentimonas_caenicola	0.21639	0.103254	0.01273
Species	Bacteria-Bacteroidetes-Bacteroidia-Bacteroidales-Porphyromonadaceae-Porphyromonas-Porphyromonas_endodontalis	0.023606	0.0450652	0.00107
Species	Bacteria-Bacteroidetes-Bacteroidia-Bacteroidales-Prevotellaceae-Alloprevotella-Alloprevotella_tannerae	1.60013	0.82422	0.0112
Species	Bacteria-Bacteroidetes-Bacteroidia-Bacteroidales-Prevotellaceae-Prevotella_2-Prevotella_stercorea	0.0983362	0.211134	0.00094
Species	Bacteria-Bacteroidetes-Bacteroidia-Bacteroidales-Prevotellaceae-Prevotella_9-Prevotella_paludivivens	0.439914	1.12884	0.00501
Species	Bacteria-Bacteroidetes-Bacteroidia-Bacteroidales-Prevotellaceae-Prevotella-Prevotella_aurantiaca	0.132545	0.0379183	0.002
Species	Bacteria-Bacteroidetes-Bacteroidia-Bacteroidales-Prevotellaceae-Prevotella-Prevotella_falsenii	0.02026	0.0385785	0.02067
Species	Bacteria-Bacteroidetes-Bacteroidia-Bacteroidales-Prevotellaceae-Prevotella-Prevotella_maculosa	0.0321472	0.068167	0.0397
Species	Bacteria-Bacteroidetes-Bacteroidia-Bacteroidales-Prevotellaceae-Prevotella-Prevotella_nigrescens	0.0392886	0.0528809	0.00736
Species	Bacteria-Bacteroidetes-Bacteroidia-Bacteroidales-Prevotellaceae-Prevotella-Prevotella_oris	0.0494743	0.0698925	0.01637
Species	Bacteria-Bacteroidetes-Bacteroidia-Bacteroidales-Tannerellaceae-Parabacteroides-Parabacteroides_gordonii	0.00341145	0.015244	0.00873
Species	Bacteria-Bacteroidetes-Bacteroidia-Cytophagales-Spirosomaceae-Rudanella-Rudanella_lutea	0.168973	0.256824	0.04891
Species	Bacteria-Bacteroidetes-Bacteroidia-Cytophagales-Spirosomaceae-Spirosoma-Spirosoma_linguale	0.00499278	0.0224371	0.02757
Species	Bacteria-Bacteroidetes-Bacteroidia-Flavobacteriales-Flavobacteriaceae-Flavobacterium-Flavobacterium_lindanitolerans	0.0554948	0.0832609	0.0201
Species	Bacteria-Bacteroidetes-Bacteroidia-Flavobacteriales-Weeksellaceae-Empedobacter-Empedobacter_falsenii	0.270377	0.396561	0.02309
Species	Bacteria-Bacteroidetes-Bacteroidia-Flavobacteriales-Weeksellaceae-Weeksella-Weeksella_virosa	0.0417953	0.0816437	0.00631
Species	Bacteria-Dictyoglomi-Dictyoglomia-Dictyoglomales-Dictyoglomaceae-Dictyoglomus-Dictyoglomus_thermophilum	0.0360783	0.0536164	0.02056
Species	Bacteria-Epsilonbacteraeota-Campylobacteria-Campylobacterales-Campylobacteraceae-Campylobacter-Campylobacter_faecalis	0.249041	0.173501	0.04932
Species	Bacteria-Firmicutes-Bacilli-Bacillales-Bacillaceae-Bacillus-Acinetobacter_lwoffii	0.0134328	0.0348518	0.03094
Species	Bacteria-Firmicutes-Bacilli-Bacillales-Bacillaceae-Bacillus-Bacillus_anthracis	0.0241335	0.0370713	0.0479
Species	Bacteria-Firmicutes-Bacilli-Bacillales-Bacillaceae-Bacillus-Bacillus_clausii	0.0268582	0.0427888	0.0323
Species	Bacteria-Firmicutes-Bacilli-Bacillales-Bacillaceae-Bacillus-Bacillus_idriensis	0.0202367	0.0749736	0.02992
Species	Bacteria-Firmicutes-Bacilli-Bacillales-Bacillaceae-Bacillus-Bacillus_massilioanorexius	0.0482432	0.0747275	0.02297
Species	Bacteria-Firmicutes-Bacilli-Bacillales-Bacillaceae-Bacillus-Bacillus_thermoamylovorans	0.107049	0.0896412	0.01517
Species	Bacteria-Firmicutes-Bacilli-Bacillales-Bacillaceae-Bacillus-Pediococcus_pentosaceus	0.0633706	0.0421311	0.04452
Species	Bacteria-Firmicutes-Bacilli-Bacillales-Bacillaceae-Oceanobacillus-Oceanobacillus_massiliensis	0.0138346	0.0435914	0.00042
Species	Bacteria-Firmicutes-Bacilli-Bacillales-Bacillaceae-Oceanobacillus-Staphylococcus_arlettae	0.00613714	0.0189129	0.00697
Species	Bacteria-Firmicutes-Bacilli-Bacillales-Bacillaceae-Ureibacillus-Ureibacillus_thermosphaericus	0.0126897	0.0328563	0.02151
Species	Bacteria-Firmicutes-Bacilli-Bacillales-Listeriaceae-Brochothrix-Brochothrix_thermosphacta	0	0.00532031	0.03356
Species	Bacteria-Firmicutes-Bacilli-Bacillales-Paenibacillaceae-Paenibacillus-Paenibacillus_illinoisensis	0.0771037	0.115442	0.01363
Species	Bacteria-Firmicutes-Bacilli-Bacillales-Paenibacillaceae-Paenibacillus-Paenibacillus_riograndensis	0.143303	0.275075	0.01084
Species	Bacteria-Firmicutes-Bacilli-Bacillales-Staphylococcaceae-Staphylococcus-Streptococcus_equi	0.0254957	0.0649807	0.0098
Species	Bacteria-Firmicutes-Bacilli-Lactobacillales-Aerococcaceae-Aerococcus-Aerococcus_viridans	0	0.00448086	0.03356
Species	Bacteria-Firmicutes-Bacilli-Lactobacillales-Carnobacteriaceae-Alloiococcus-Alloiococcus_otitis	0.00267442	0.00950857	0.04781
Species	Bacteria-Firmicutes-Bacilli-Lactobacillales-Enterococcaceae-Enterococcus-Enterococcus_asini	0	0.00824591	0.01652
Species	Bacteria-Firmicutes-Bacilli-Lactobacillales-Enterococcaceae-Enterococcus-Enterococcus_malodoratus	0.0636461	0.152161	0.00818
Species	Bacteria-Firmicutes-Bacilli-Lactobacillales-Enterococcaceae-Tetragenococcus-Tetragenococcus_solitarius	0.00806708	0.00300987	0.03906
Species	Bacteria-Firmicutes-Bacilli-Lactobacillales-Lactobacillaceae-Lactobacillus-Lactobacillus_ceti	0.021375	0.00579868	0.02608
Species	Bacteria-Firmicutes-Bacilli-Lactobacillales-Lactobacillaceae-Lactobacillus-Lactobacillus_herbarum	0.0195476	0.0480703	0.00117
Species	Bacteria-Firmicutes-Bacilli-Lactobacillales-Lactobacillaceae-Lactobacillus-Lactobacillus_sanfranciscensis	0.0806012	0.0614596	0.04813
Species	Bacteria-Firmicutes-Bacilli-Lactobacillales-Lactobacillaceae-Lactobacillus-Lactobacillus_vaccinostercus	0.0213852	0.0072727	0.01881
Species	Bacteria-Firmicutes-Bacilli-Lactobacillales-Leuconostocaceae-Leuconostoc-Weissella_confusa	0.907834	0.68991	0.02128
Species	Bacteria-Firmicutes-Bacilli-Lactobacillales-Streptococcaceae-Streptococcus-Streptococcus_caprae	0.00960741	0.0227412	0.04284
Species	Bacteria-Firmicutes-Bacilli-Lactobacillales-Streptococcaceae-Streptococcus-Streptococcus_didelphis	0.0493768	0.0287734	0.01261
Species	Bacteria-Firmicutes-Bacilli-Lactobacillales-Streptococcaceae-Streptococcus-Streptococcus_moroccensis	0.00500117	0	0.0473
Species	Bacteria-Firmicutes-Bacilli-Lactobacillales-Streptococcaceae-Streptococcus-Streptococcus_sobrinus	0.02649	0.0449444	0.04633
Species	Bacteria-Firmicutes-Clostridia-Clostridiales-Clostridiaceae_1-Clostridium_sensu_stricto_13-Clostridium_estertheticum	0.0296658	0.044372	0.02021
Species	Bacteria-Firmicutes-Clostridia-Clostridiales-Clostridiaceae_1-Clostridium_sensu_stricto_13-Clostridium_schirmacherense	0.0307009	0.0459951	0.04242
Species	Bacteria-Firmicutes-Clostridia-Clostridiales-Clostridiaceae_1-Clostridium_sensu_stricto_1-Clostridium_celatum	1.5817	1.17454	0.04639
Species	Bacteria-Firmicutes-Clostridia-Clostridiales-Clostridiaceae_1-Clostridium_sensu_stricto_1-Clostridium_chauvoei	0.151801	0.105023	0.00292
Species	Bacteria-Firmicutes-Clostridia-Clostridiales-Clostridiaceae_1-Clostridium_sensu_stricto_1-Clostridium_pasteurianum	0.021279	0.0404192	0.01119
Species	Bacteria-Firmicutes-Clostridia-Clostridiales-Clostridiaceae_1-Clostridium_sensu_stricto_1-Eubacterium_multiforme	0.0674649	0.114751	0.04113
Species	Bacteria-Firmicutes-Clostridia-Clostridiales-Clostridiaceae_1-Clostridium_sensu_stricto_7-Clostridium_thermopalmarium	0.00580258	0.016436	0.0211
Species	Bacteria-Firmicutes-Clostridia-Clostridiales-Family_XI-Anaerococcus-Peptoniphilus_asaccharolyticus	0.0173116	0.0369879	0.03464
Species	Bacteria-Firmicutes-Clostridia-Clostridiales-Family_XI-Parvimonas-Parvimonas_micra	0.115677	0.220511	0.00633
Species	Bacteria-Firmicutes-Clostridia-Clostridiales-Lachnospiraceae-Agathobacter-Butyrivibrio_fibrisolvens	0.0506407	0.0636559	0.01813
Species	Bacteria-Firmicutes-Clostridia-Clostridiales-Lachnospiraceae-Agathobacter-Eubacterium_rectale	0.438037	0.228324	0.00646
Species	Bacteria-Firmicutes-Clostridia-Clostridiales-Lachnospiraceae-Anaerostipes-Eubacterium_hallii	0.0134456	0.0340618	0.01817
Species	Bacteria-Firmicutes-Clostridia-Clostridiales-Lachnospiraceae-Blautia-Blautia_hydrogenotrophica	0.142931	0.0884557	0.02992
Species	Bacteria-Firmicutes-Clostridia-Clostridiales-Lachnospiraceae-Coprococcus_3-Coprococcus_comes	0.140844	0.19902	0.03849
Species	Bacteria-Firmicutes-Clostridia-Clostridiales-Lachnospiraceae-Eisenbergiella-Eisenbergiella_tayi	0.0111111	0.0388812	0.0097
Species	Bacteria-Firmicutes-Clostridia-Clostridiales-Lachnospiraceae-Howardella-Howardella_ureilytica	0.118694	0.0901407	0.03996
Species	Bacteria-Firmicutes-Clostridia-Clostridiales-Lachnospiraceae-Lachnoclostridium_5-Clostridium_saccharolyticum	0.0980729	0.0755143	0.04901
Species	Bacteria-Firmicutes-Clostridia-Clostridiales-Lachnospiraceae-Marvinbryantia-Marvinbryantia_formatexigens	0.262996	0.153341	0.02216
Species	Bacteria-Firmicutes-Clostridia-Clostridiales-Lachnospiraceae-Roseburia-Roseburia_faecis	1.45191	1.03118	0.04988
Species	Bacteria-Firmicutes-Clostridia-Clostridiales-Peptostreptococcaceae-Peptostreptococcus-Peptostreptococcus_anaerobius	0.0167766	0.0495419	0.00331
Species	Bacteria-Firmicutes-Clostridia-Clostridiales-Peptostreptococcaceae-Peptostreptococcus-Peptostreptococcus_stomatis	0.114909	0.139044	0.03922
Species	Bacteria-Firmicutes-Clostridia-Clostridiales-Peptostreptococcaceae-Romboutsia-Clostridium_dakarense	0.00810219	0.120922	0.01976
Species	Bacteria-Firmicutes-Clostridia-Clostridiales-Ruminococcaceae-Flavonifractor-Flavonifractor_plautii	0.321166	0.305883	0.01656
Species	Bacteria-Firmicutes-Clostridia-Clostridiales-Ruminococcaceae-Ruminiclostridium-Clostridium_clariflavum	0.123513	0.17639	0.01726
Species	Bacteria-Firmicutes-Erysipelotrichia-Erysipelotrichales-Erysipelotrichaceae-Erysipelatoclostridium-Clostridium_cocleatum	0.0268254	0.0658259	0.03446
Species	Bacteria-Firmicutes-Erysipelotrichia-Erysipelotrichales-Erysipelotrichaceae-Erysipelatoclostridium-Clostridium_saccharogumia	0.0344877	0.0623395	0.02824
Species	Bacteria-Firmicutes-Erysipelotrichia-Erysipelotrichales-Erysipelotrichaceae-Faecalitalea-Longicatena_caecimuris	0.015392	0.0381481	0.00555
Species	Bacteria-Firmicutes-Negativicutes-Selenomonadales-Veillonellaceae-Dialister-Dialister_succinatiphilus	0.0366812	0.0671985	0.00061
Species	Bacteria-Fusobacteria-Fusobacteriia-Fusobacteriales-Fusobacteriaceae-Fusobacterium-Fusobacterium_gonidiaformans	0.0559818	0.174168	0.00516
Species	Bacteria-Fusobacteria-Fusobacteriia-Fusobacteriales-Fusobacteriaceae-Fusobacterium-Fusobacterium_ulcerans	0.0817641	0.115505	0.01918
Species	Bacteria-Lentisphaerae-Lentisphaeria-Victivallales-Victivallaceae-Victivallis-Victivallis_vadensis	0.0607152	0.0861916	0.00646
Species	Bacteria-Proteobacteria-Alphaproteobacteria-Rhizobiales-Beijerinckiaceae-Methylobacterium-Methylobacterium_populi	0.0327893	0.0198865	0.04145
Species	Bacteria-Proteobacteria-Alphaproteobacteria-Rhizobiales-Beijerinckiaceae-Methylobacterium-Methylobacterium_zatmanii	0.23081	0.137009	0.03849
Species	Bacteria-Proteobacteria-Alphaproteobacteria-Rhizobiales-Rhizobiaceae-Aureimonas-Aureimonas_altamirensis	0.184485	0.0916327	0.00133
Species	Bacteria-Proteobacteria-Alphaproteobacteria-Rhodobacterales-Rhodobacteraceae-Paracoccus-Paracoccus_yeei	0.035185	0.0418679	0.02658
Species	Bacteria-Proteobacteria-Gammaproteobacteria-Aeromonadales-Succinivibrionaceae-Anaerobiospirillum-Anaerobiospirillum_thomasii	0.244409	0.346455	0.02607
Species	Bacteria-Proteobacteria-Gammaproteobacteria-Aeromonadales-Succinivibrionaceae-Succinivibrio-Succinivibrio_dextrinosolvens	0.299309	0.52463	0.03337
Species	Bacteria-Proteobacteria-Gammaproteobacteria-Betaproteobacteriales-Burkholderiaceae-Achromobacter-Achromobacter_denitrificans	0.181687	0.14552	0.0152
Species	Bacteria-Proteobacteria-Gammaproteobacteria-Betaproteobacteriales-Burkholderiaceae-Acidovorax-Acidovorax_facilis	0.0137955	0.0275597	0.03593
Species	Bacteria-Proteobacteria-Gammaproteobacteria-Betaproteobacteriales-Burkholderiaceae-Bordetella-Bordetella_hinzii	0.0034958	0.0292066	0.02134
Species	Bacteria-Proteobacteria-Gammaproteobacteria-Betaproteobacteriales-Burkholderiaceae-Parasutterella-Turicimonas_muris	0.0334038	0.0578065	0.0495
Species	Bacteria-Proteobacteria-Gammaproteobacteria-Betaproteobacteriales-Neisseriaceae-Neisseria-Neisseria_sicca	0.0153893	0.0320283	0.02576
Species	Bacteria-Proteobacteria-Gammaproteobacteria-Enterobacteriales-Enterobacteriaceae-Buttiauxella-Klebsiella_aerogenes	0.0201871	0.0360751	0.00473
Species	Bacteria-Proteobacteria-Gammaproteobacteria-Enterobacteriales-Enterobacteriaceae-Citrobacter-Yokenella_regensburgei	0.247882	0.44173	0.01169
Species	Bacteria-Proteobacteria-Gammaproteobacteria-Enterobacteriales-Enterobacteriaceae-Kosakonia-Kosakonia_cowanii	0.0216451	0.00688903	0.04324
Species	Bacteria-Proteobacteria-Gammaproteobacteria-Enterobacteriales-Enterobacteriaceae-Pantoea-Pantoea_conspicua	0.00388397	0.0254911	0.00254
Species	Bacteria-Proteobacteria-Gammaproteobacteria-Enterobacteriales-Enterobacteriaceae-Rahnella-Yersinia_kristensenii	0.0537827	0.0821817	0.01391
Species	Bacteria-Proteobacteria-Gammaproteobacteria-Pasteurellales-Pasteurellaceae-Aggregatibacter-Aggregatibacter_aphrophilus	0.529278	0.372187	0.0038
Species	Bacteria-Proteobacteria-Gammaproteobacteria-Pasteurellales-Pasteurellaceae-Haemophilus-Haemophilus_haemolyticus	0.6592	0.432651	0.02405
Species	Bacteria-Spirochaetes-Spirochaetia-Spirochaetales-Spirochaetaceae-Treponema_2-Treponema_denticola	0.00716075	0.025495	0.00242
Species	Bacteria-Spirochaetes-Spirochaetia-Spirochaetales-Spirochaetaceae-Treponema_2-Treponema_socranskii	0.020962	0.0340941	0.03137
Species	Bacteria-Synergistetes-Synergistia-Synergistales-Synergistaceae-Pyramidobacter-Pyramidobacter_piscolens	0.0706619	0.120315	0.00361
